# Supplementary material for: Interventions for COVID-19 Vaccine Hesitancy: A Systematic Review and Narrative Synthesis
Source: Int J Environ Res Public Health. 2023 Jun 8;20(12):6082. doi: 10.3390/ijerph20126082 (PMC10298220; doi:10.3390/ijerph20126082)
Supplement: Supplementary file 1 [file ijerph-20-06082-s001.zip]

Archive with 1 entries (1 files):
- ijerph-2332612-SM.pdf
